# Supplementary material for: Fluorophenol-Containing Hydrogen-Bond Acidic Polysiloxane for Gas Sensing-Synthesis and Characterization
Source: Polymers (Basel). 2022 Mar 13;14(6):1147. doi: 10.3390/polym14061147 (PMC8949868; doi:10.3390/polym14061147)
Supplement: Supplementary file 1 [file polymers-14-01147-s001.zip]

Archive with 1 entries (1 files):
- polymers-1621594-supplementary.pdf
